# Supplementary material for: Convergent evolution of oxidized sugar metabolism in commensal and pathogenic microbes in the inflamed gut
Source: Nat Commun. 2025 Jan 28;16:1121. doi: 10.1038/s41467-025-56332-9 (PMC11775122; doi:10.1038/s41467-025-56332-9)
Supplement: Supplementary file 6 — Source Data [file 41467_2025_56332_MOESM6_ESM.xlsx]

## Sheet: Figure 2A-F
2A) E. clostridioformis OD600																	2D) M. lactaris OD600
Hours	No C 1	No C 2	No C 3	Glucose 1	Glucose 2	Glucose 3	Glucarate 1	Glucarate 2	Glucarate 3	Galactose 1	Galactose 2	Galactose 3	Galactarate 1	Galactarate 2	Galactarate 3		Hours	No C 1	No C 2	No C 3	Glucose 1	Glucose 2	Glucose 3	Glucarate 1	Glucarate 2	Glucarate 3	Galactose 1	Galactose 2	Galactose 3	Galactarate 1	Galactarate 2	Galactarate 3
0	0.319	0.303	0.275	0.375	0.385	0.352	0.339	0.362	0.37	0.326	0.337	0.308	0.346	0.367	0.354		0	0.297	0.302	0.307	0.417	0.402	0.421	0.284	0.277	0.298	0.342	0.375	0.36	0.314	0.297	0.32
1	0.32	0.302	0.276	0.38	0.392	0.366	0.34	0.366	0.369	0.328	0.338	0.308	0.35	0.37	0.356		1	0.297	0.3	0.31	0.414	0.399	0.417	0.283	0.276	0.295	0.338	0.371	0.359	0.312	0.296	0.317
2	0.321	0.304	0.277	0.387	0.395	0.371	0.34	0.366	0.368	0.33	0.339	0.309	0.351	0.373	0.359		2	0.298	0.3	0.311	0.415	0.402	0.419	0.285	0.277	0.295	0.341	0.374	0.362	0.313	0.297	0.318
3	0.321	0.304	0.277	0.389	0.397	0.374	0.338	0.367	0.369	0.33	0.339	0.311	0.353	0.374	0.358		3	0.303	0.303	0.314	0.42	0.408	0.424	0.29	0.282	0.296	0.348	0.383	0.37	0.317	0.302	0.322
4	0.322	0.304	0.278	0.391	0.396	0.374	0.337	0.367	0.369	0.331	0.339	0.311	0.355	0.375	0.359		4	0.312	0.308	0.32	0.426	0.416	0.433	0.297	0.285	0.302	0.36	0.401	0.392	0.328	0.31	0.33
5	0.323	0.306	0.279	0.392	0.396	0.375	0.337	0.367	0.368	0.329	0.339	0.314	0.354	0.375	0.362		5	0.324	0.317	0.328	0.436	0.43	0.445	0.305	0.294	0.308	0.382	0.427	0.432	0.341	0.325	0.342
6	0.323	0.306	0.279	0.395	0.398	0.377	0.338	0.366	0.368	0.328	0.338	0.313	0.355	0.373	0.36		6	0.342	0.333	0.342	0.454	0.451	0.467	0.316	0.3	0.319	0.418	0.466	0.493	0.362	0.341	0.36
7	0.325	0.308	0.279	0.4	0.4	0.381	0.338	0.367	0.368	0.33	0.337	0.314	0.354	0.371	0.36		7	0.368	0.355	0.358	0.479	0.478	0.496	0.333	0.317	0.331	0.466	0.537	0.583	0.39	0.366	0.382
8	0.329	0.31	0.281	0.408	0.406	0.388	0.337	0.367	0.369	0.334	0.336	0.312	0.355	0.371	0.36		8	0.405	0.384	0.38	0.514	0.518	0.532	0.354	0.334	0.346	0.527	0.625	0.693	0.428	0.398	0.413
9	0.335	0.315	0.285	0.42	0.416	0.399	0.337	0.367	0.369	0.339	0.336	0.311	0.356	0.372	0.36		9	0.453	0.422	0.413	0.559	0.566	0.574	0.383	0.351	0.36	0.593	0.735	0.823	0.472	0.429	0.446
10	0.342	0.322	0.289	0.438	0.431	0.423	0.338	0.368	0.369	0.348	0.339	0.312	0.358	0.377	0.365		10	0.495	0.476	0.449	0.607	0.613	0.619	0.412	0.371	0.376	0.647	0.822	0.95	0.519	0.472	0.479
11	0.348	0.324	0.296	0.466	0.452	0.443	0.338	0.368	0.37	0.356	0.342	0.316	0.363	0.377	0.367		11	0.531	0.507	0.488	0.651	0.655	0.662	0.441	0.386	0.397	0.722	0.857	0.955	0.556	0.51	0.51
12	0.357	0.328	0.303	0.501	0.483	0.473	0.34	0.368	0.37	0.369	0.345	0.319	0.368	0.382	0.371		12	0.543	0.518	0.508	0.683	0.69	0.694	0.47	0.406	0.417	0.738	0.842	0.925	0.571	0.535	0.529
13	0.366	0.335	0.306	0.547	0.519	0.52	0.343	0.37	0.37	0.386	0.352	0.323	0.375	0.389	0.377		13	0.547	0.513	0.512	0.708	0.716	0.721	0.498	0.424	0.44	0.736	0.827	0.899	0.569	0.545	0.543
14	0.375	0.341	0.319	0.603	0.563	0.576	0.343	0.371	0.371	0.406	0.357	0.329	0.383	0.396	0.385		14	0.544	0.509	0.511	0.726	0.735	0.741	0.532	0.443	0.47	0.724	0.81	0.876	0.563	0.548	0.543
15	0.387	0.349	0.327	0.656	0.615	0.645	0.345	0.372	0.372	0.431	0.365	0.336	0.395	0.408	0.397		15	0.542	0.502	0.507	0.739	0.75	0.756	0.55	0.464	0.482	0.72	0.792	0.854	0.558	0.545	0.544
16	0.399	0.356	0.338	0.765	0.671	0.714	0.349	0.373	0.373	0.462	0.377	0.35	0.403	0.423	0.413		16	0.537	0.499	0.5	0.748	0.762	0.766	0.556	0.474	0.48	0.707	0.781	0.838	0.555	0.542	0.539
17	0.411	0.368	0.347	0.82	0.731	0.804	0.351	0.377	0.375	0.497	0.395	0.368	0.415	0.44	0.431		17	0.534	0.49	0.495	0.754	0.77	0.776	0.547	0.481	0.479	0.701	0.774	0.819	0.552	0.538	0.536
18	0.432	0.375	0.362	0.879	0.79	0.854	0.356	0.38	0.377	0.533	0.41	0.39	0.435	0.457	0.452		18	0.525	0.481	0.487	0.758	0.777	0.783	0.541	0.481	0.473	0.696	0.76	0.806	0.544	0.534	0.531
19	0.454	0.388	0.377	0.902	0.846	0.888	0.36	0.383	0.38	0.559	0.429	0.412	0.466	0.481	0.474		19	0.522	0.473	0.483	0.761	0.782	0.789	0.532	0.478	0.469	0.693	0.755	0.797	0.538	0.53	0.523
20	0.476	0.401	0.395	0.922	0.875	0.885	0.365	0.387	0.384	0.601	0.451	0.44	0.496	0.504	0.501		20	0.52	0.466	0.478	0.763	0.787	0.792	0.526	0.473	0.461	0.691	0.752	0.795	0.533	0.524	0.516
21	0.489	0.416	0.416	0.907	0.877	0.853	0.371	0.393	0.389	0.667	0.472	0.469	0.52	0.529	0.532		21	0.518	0.458	0.472	0.764	0.79	0.795	0.517	0.467	0.454	0.693	0.753	0.79	0.53	0.519	0.512
22	0.501	0.428	0.433	0.875	0.859	0.839	0.377	0.398	0.394	0.719	0.5	0.497	0.548	0.557	0.57		22	0.516	0.453	0.472	0.765	0.794	0.798	0.507	0.462	0.448	0.698	0.754	0.789	0.526	0.513	0.506
23	0.5	0.424	0.437	0.856	0.841	0.816	0.383	0.405	0.401	0.728	0.518	0.527	0.575	0.591	0.604		23	0.517	0.45	0.468	0.767	0.798	0.8	0.501	0.458	0.443	0.701	0.755	0.789	0.525	0.51	0.501
24	0.497	0.423	0.44	0.834	0.818	0.795	0.392	0.411	0.413	0.735	0.541	0.57	0.604	0.616	0.631		24	0.52	0.447	0.468	0.77	0.803	0.802	0.495	0.454	0.439	0.706	0.755	0.786	0.524	0.505	0.498
25	0.487	0.421	0.441	0.807	0.804	0.787	0.403	0.417	0.427	0.73	0.576	0.625	0.629	0.64	0.67		25	0.522	0.446	0.472	0.771	0.806	0.805	0.49	0.451	0.437	0.711	0.756	0.786	0.524	0.501	0.494
26	0.499	0.419	0.437	0.797	0.783	0.779	0.412	0.424	0.447	0.737	0.616	0.656	0.625	0.665	0.669		26	0.525	0.449	0.474	0.773	0.81	0.806	0.487	0.448	0.437	0.716	0.76	0.785	0.525	0.5	0.492
27	0.505	0.416	0.443	0.78	0.764	0.762	0.428	0.433	0.47	0.748	0.635	0.664	0.629	0.659	0.681		27	0.527	0.451	0.475	0.771	0.813	0.806	0.484	0.446	0.433	0.717	0.76	0.783	0.524	0.497	0.488
28	0.5	0.413	0.44	0.768	0.748	0.759	0.449	0.445	0.496	0.783	0.629	0.659	0.637	0.657	0.691		28	0.529	0.453	0.476	0.771	0.815	0.807	0.481	0.443	0.43	0.718	0.759	0.779	0.524	0.495	0.485
29	0.494	0.417	0.446	0.763	0.738	0.75	0.477	0.46	0.518	0.858	0.626	0.673	0.644	0.672	0.704		29	0.525	0.447	0.475	0.772	0.818	0.807	0.477	0.442	0.428	0.718	0.758	0.777	0.523	0.492	0.482
30	0.498	0.419	0.438	0.753	0.731	0.747	0.513	0.476	0.529	0.852	0.63	0.687	0.656	0.686	0.737		30	0.523	0.448	0.474	0.774	0.819	0.808	0.473	0.44	0.428	0.718	0.755	0.774	0.522	0.49	0.479
31	0.501	0.42	0.436	0.745	0.728	0.741	0.531	0.49	0.541	0.845	0.64	0.727	0.677	0.712	0.76		31	0.515	0.449	0.476	0.776	0.821	0.808	0.469	0.439	0.427	0.717	0.752	0.771	0.52	0.487	0.478
32	0.503	0.423	0.433	0.739	0.721	0.729	0.555	0.504	0.558	0.84	0.671	0.801	0.686	0.728	0.77		32	0.508	0.448	0.476	0.779	0.821	0.808	0.466	0.439	0.426	0.716	0.751	0.766	0.516	0.485	0.477
33	0.5	0.424	0.432	0.734	0.713	0.729	0.588	0.521	0.58	0.83	0.753	0.801	0.687	0.71	0.785		33	0.502	0.447	0.477	0.78	0.822	0.809	0.464	0.439	0.425	0.714	0.748	0.762	0.512	0.483	0.476
34	0.498	0.427	0.429	0.726	0.71	0.722	0.632	0.547	0.611	0.82	0.777	0.795	0.689	0.721	0.794		34	0.498	0.444	0.479	0.782	0.824	0.809	0.461	0.44	0.425	0.711	0.743	0.757	0.506	0.482	0.474
35	0.494	0.432	0.423	0.719	0.708	0.718	0.685	0.582	0.647	0.806	0.78	0.793	0.687	0.716	0.798		35	0.489	0.44	0.481	0.786	0.826	0.81	0.459	0.44	0.425	0.71	0.739	0.752	0.5	0.483	0.473
36	0.495	0.434	0.421	0.714	0.7	0.709	0.736	0.623	0.691	0.795	0.779	0.778	0.715	0.751	0.792		36	0.478	0.433	0.483	0.789	0.826	0.81	0.46	0.441	0.424	0.706	0.734	0.748	0.495	0.483	0.472
2B) C. symbiosum OD600																	2E) B. fragilis OD600
Hours	No C 1	No C 2	No C 3	Glucose 1	Glucose 2	Glucose 3	Glucarate 1	Glucarate 2	Glucarate 3	Galactose 1	Galactose 2	Galactose 3	Galactarate 1	Galactarate 2	Galactarate 3		Hours	No C 1	No C 2	No C 3	Glucose 1	Glucose 2	Glucose 3	Glucarate 1	Glucarate 2	Glucarate 3	Galactose 1	Galactose 2	Galactose 3	Galactarate 1	Galactarate 2	Galactarate 3
0	0.396	0.374	0.356	0.395	0.395	0.378	0.32	0.297	0.284	0.352	0.359	0.359	0.344	0.305	0.325		0	0.369	0.354	0.361	0.373	0.362	0.364	0.294	0.267	0.283	0.306	0.324	0.291	0.338	0.349	0.345
1	0.402	0.377	0.359	0.397	0.401	0.382	0.321	0.298	0.285	0.354	0.357	0.358	0.348	0.307	0.329		1	0.367	0.352	0.36	0.374	0.362	0.363	0.286	0.259	0.275	0.298	0.314	0.282	0.339	0.347	0.345
2	0.409	0.384	0.366	0.407	0.409	0.392	0.325	0.304	0.289	0.364	0.367	0.366	0.354	0.31	0.334		2	0.368	0.352	0.361	0.373	0.361	0.363	0.287	0.26	0.276	0.299	0.314	0.283	0.34	0.348	0.346
3	0.423	0.395	0.374	0.422	0.423	0.401	0.332	0.312	0.297	0.381	0.386	0.383	0.362	0.32	0.34		3	0.37	0.353	0.362	0.374	0.362	0.364	0.287	0.261	0.276	0.3	0.316	0.284	0.342	0.348	0.348
4	0.446	0.412	0.387	0.44	0.446	0.427	0.343	0.328	0.315	0.417	0.426	0.421	0.373	0.329	0.353		4	0.372	0.354	0.363	0.374	0.363	0.365	0.288	0.262	0.277	0.302	0.318	0.285	0.343	0.348	0.348
5	0.475	0.436	0.407	0.483	0.499	0.462	0.362	0.352	0.347	0.453	0.463	0.45	0.394	0.35	0.367		5	0.375	0.356	0.366	0.376	0.365	0.366	0.29	0.263	0.28	0.306	0.322	0.288	0.346	0.35	0.351
6	0.514	0.472	0.439	0.507	0.53	0.497	0.377	0.366	0.373	0.482	0.487	0.478	0.413	0.37	0.388		6	0.379	0.358	0.368	0.379	0.368	0.369	0.293	0.265	0.284	0.31	0.325	0.291	0.348	0.353	0.353
7	0.528	0.488	0.46	0.535	0.571	0.532	0.397	0.392	0.402	0.509	0.522	0.506	0.424	0.376	0.396		7	0.385	0.36	0.372	0.384	0.373	0.374	0.296	0.269	0.291	0.317	0.331	0.297	0.352	0.356	0.357
8	0.568	0.519	0.502	0.576	0.628	0.568	0.424	0.427	0.432	0.543	0.541	0.528	0.451	0.394	0.416		8	0.393	0.364	0.376	0.393	0.382	0.383	0.301	0.275	0.301	0.327	0.339	0.306	0.356	0.36	0.361
9	0.591	0.534	0.526	0.618	0.644	0.622	0.442	0.447	0.442	0.588	0.581	0.567	0.466	0.419	0.437		9	0.404	0.369	0.382	0.41	0.396	0.401	0.31	0.284	0.316	0.34	0.35	0.32	0.362	0.366	0.367
10	0.631	0.549	0.528	0.633	0.655	0.636	0.457	0.463	0.456	0.617	0.623	0.623	0.484	0.435	0.442		10	0.414	0.373	0.385	0.435	0.417	0.429	0.321	0.296	0.335	0.354	0.361	0.334	0.37	0.371	0.374
11	0.652	0.572	0.545	0.648	0.668	0.671	0.474	0.476	0.479	0.669	0.668	0.675	0.505	0.449	0.459		11	0.423	0.377	0.387	0.474	0.449	0.463	0.338	0.308	0.354	0.369	0.374	0.342	0.381	0.377	0.38
12	0.657	0.577	0.556	0.689	0.703	0.759	0.483	0.471	0.465	0.719	0.735	0.716	0.52	0.458	0.48		12	0.436	0.385	0.391	0.521	0.495	0.516	0.357	0.324	0.38	0.378	0.391	0.355	0.393	0.383	0.386
13	0.632	0.574	0.554	0.739	0.795	0.857	0.476	0.457	0.441	0.771	0.775	0.742	0.507	0.446	0.479		13	0.44	0.385	0.396	0.597	0.553	0.575	0.384	0.343	0.407	0.387	0.416	0.366	0.4	0.389	0.392
14	0.622	0.57	0.55	0.801	0.869	0.9	0.479	0.449	0.433	0.82	0.792	0.749	0.507	0.453	0.475		14	0.447	0.386	0.401	0.678	0.626	0.647	0.415	0.362	0.437	0.397	0.433	0.381	0.407	0.394	0.401
15	0.612	0.568	0.548	0.838	0.909	0.94	0.476	0.451	0.429	0.833	0.807	0.802	0.503	0.454	0.479		15	0.455	0.388	0.407	0.73	0.687	0.715	0.438	0.384	0.466	0.41	0.452	0.393	0.41	0.398	0.406
16	0.605	0.568	0.547	0.86	0.929	0.931	0.474	0.44	0.427	0.854	0.839	0.815	0.501	0.452	0.48		16	0.464	0.391	0.41	0.783	0.725	0.762	0.477	0.407	0.492	0.42	0.478	0.401	0.41	0.404	0.412
17	0.599	0.563	0.546	0.863	0.925	0.919	0.467	0.443	0.426	0.843	0.842	0.824	0.499	0.448	0.48		17	0.471	0.395	0.416	0.824	0.772	0.801	0.514	0.424	0.513	0.44	0.504	0.411	0.408	0.414	0.421
18	0.592	0.561	0.538	0.859	0.915	0.91	0.46	0.442	0.419	0.83	0.814	0.811	0.49	0.44	0.476		18	0.48	0.4	0.419	0.847	0.808	0.83	0.533	0.441	0.537	0.453	0.523	0.424	0.402	0.42	0.429
19	0.585	0.556	0.526	0.84	0.895	0.886	0.454	0.435	0.415	0.798	0.79	0.789	0.482	0.434	0.469		19	0.492	0.408	0.423	0.867	0.829	0.849	0.554	0.465	0.547	0.466	0.546	0.439	0.412	0.433	0.441
20	0.584	0.552	0.519	0.814	0.868	0.869	0.449	0.426	0.414	0.789	0.767	0.771	0.477	0.429	0.465		20	0.5	0.411	0.426	0.88	0.835	0.857	0.566	0.483	0.57	0.481	0.565	0.459	0.412	0.44	0.45
21	0.587	0.544	0.516	0.796	0.857	0.848	0.45	0.42	0.41	0.759	0.756	0.755	0.473	0.423	0.459		21	0.511	0.413	0.431	0.88	0.845	0.863	0.588	0.507	0.581	0.494	0.578	0.474	0.422	0.452	0.46
22	0.579	0.525	0.511	0.789	0.841	0.825	0.445	0.423	0.409	0.75	0.738	0.737	0.468	0.42	0.455		22	0.521	0.419	0.436	0.894	0.858	0.878	0.597	0.534	0.584	0.517	0.601	0.507	0.424	0.461	0.47
23	0.573	0.523	0.5	0.773	0.827	0.815	0.442	0.417	0.404	0.732	0.722	0.725	0.464	0.416	0.449		23	0.534	0.425	0.439	0.907	0.859	0.882	0.608	0.555	0.592	0.544	0.62	0.549	0.437	0.474	0.486
24	0.574	0.516	0.497	0.759	0.812	0.8	0.431	0.413	0.404	0.716	0.707	0.705	0.459	0.412	0.443		24	0.541	0.429	0.449	0.913	0.87	0.891	0.608	0.567	0.607	0.579	0.642	0.577	0.441	0.489	0.499
25	0.569	0.515	0.494	0.747	0.799	0.786	0.428	0.409	0.401	0.699	0.691	0.693	0.453	0.406	0.435		25	0.547	0.434	0.452	0.922	0.878	0.906	0.614	0.584	0.613	0.604	0.67	0.622	0.446	0.501	0.511
26	0.562	0.509	0.495	0.735	0.786	0.774	0.424	0.402	0.397	0.687	0.678	0.68	0.451	0.403	0.433		26	0.554	0.438	0.453	0.923	0.885	0.892	0.62	0.596	0.612	0.644	0.694	0.653	0.455	0.515	0.528
27	0.563	0.507	0.492	0.724	0.774	0.763	0.42	0.399	0.4	0.673	0.669	0.665	0.45	0.402	0.432		27	0.557	0.443	0.461	0.927	0.884	0.891	0.621	0.592	0.615	0.674	0.726	0.691	0.46	0.522	0.535
28	0.559	0.511	0.489	0.713	0.759	0.751	0.419	0.401	0.398	0.662	0.658	0.654	0.448	0.399	0.432		28	0.558	0.447	0.465	0.921	0.882	0.904	0.629	0.599	0.62	0.709	0.747	0.718	0.467	0.523	0.548
29	0.56	0.51	0.487	0.704	0.749	0.739	0.417	0.402	0.396	0.652	0.648	0.645	0.446	0.399	0.432		29	0.559	0.453	0.471	0.924	0.889	0.895	0.632	0.601	0.625	0.731	0.773	0.75	0.471	0.526	0.552
30	0.564	0.507	0.485	0.695	0.735	0.725	0.416	0.403	0.394	0.643	0.64	0.634	0.444	0.398	0.431		30	0.56	0.457	0.474	0.932	0.88	0.894	0.638	0.604	0.626	0.75	0.788	0.76	0.48	0.522	0.544
31	0.56	0.501	0.483	0.686	0.726	0.717	0.414	0.402	0.396	0.634	0.63	0.626	0.444	0.398	0.43		31	0.562	0.462	0.482	0.932	0.898	0.895	0.64	0.613	0.63	0.763	0.794	0.769	0.486	0.518	0.541
32	0.56	0.498	0.481	0.675	0.721	0.705	0.412	0.401	0.394	0.626	0.621	0.62	0.442	0.396	0.428		32	0.56	0.464	0.485	0.905	0.896	0.896	0.632	0.61	0.629	0.777	0.799	0.774	0.491	0.522	0.544
33	0.556	0.497	0.48	0.669	0.711	0.697	0.411	0.399	0.393	0.618	0.615	0.615	0.442	0.396	0.428		33	0.553	0.472	0.49	0.905	0.882	0.891	0.644	0.614	0.629	0.777	0.805	0.775	0.495	0.519	0.538
34	0.557	0.498	0.481	0.66	0.704	0.693	0.411	0.4	0.395	0.613	0.609	0.61	0.44	0.395	0.427		34	0.549	0.477	0.494	0.896	0.881	0.875	0.638	0.615	0.631	0.781	0.81	0.774	0.502	0.526	0.536
35	0.556	0.494	0.477	0.655	0.697	0.684	0.415	0.401	0.393	0.61	0.603	0.604	0.439	0.393	0.427		35	0.56	0.485	0.499	0.886	0.876	0.89	0.64	0.619	0.63	0.782	0.808	0.776	0.507	0.522	0.542
36	0.557	0.492	0.475	0.65	0.692	0.681	0.417	0.4	0.391	0.607	0.6	0.599	0.438	0.393	0.424		36	0.557	0.49	0.501	0.887	0.86	0.882	0.644	0.619	0.631	0.776	0.809	0.774	0.511	0.523	0.543
2C) E. citroniae OD600																	2F) E. coli OD600
Hours	No C 1	No C 2	No C 3	Glucose 1	Glucose 2	Glucose 3	Glucarate 1	Glucarate 2	Glucarate 3	Galactose 1	Galactose 2	Galactose 3	Galactarate 1	Galactarate 2	Galactarate 3		Hours	No C 1	No C 2	No C 3	Glucose 1	Glucose 2	Glucose 3	Glucarate 1	Glucarate 2	Glucarate 3	Galactose 1	Galactose 2	Galactose 3	Galactarate 1	Galactarate 2	Galactarate 3
0	0.314	0.324	0.287	0.364	0.361	0.372	0.328	0.37	0.34	0.302	0.334	0.331	0.341	0.365	0.369		0	0.387	0.347	0.361	0.378	0.379	0.377	0.292	0.283	0.288	0.304	0.299	0.306	0.328	0.357	0.336
1	0.314	0.324	0.287	0.369	0.366	0.381	0.328	0.372	0.342	0.302	0.334	0.33	0.343	0.367	0.373		1	0.388	0.346	0.361	0.375	0.379	0.38	0.286	0.279	0.282	0.296	0.292	0.298	0.329	0.358	0.339
2	0.315	0.324	0.288	0.374	0.371	0.387	0.328	0.371	0.342	0.303	0.335	0.331	0.345	0.37	0.375		2	0.402	0.358	0.371	0.383	0.387	0.388	0.297	0.29	0.291	0.305	0.302	0.306	0.339	0.367	0.35
3	0.316	0.324	0.29	0.375	0.372	0.388	0.329	0.372	0.343	0.303	0.336	0.332	0.346	0.37	0.376		3	0.432	0.375	0.398	0.401	0.403	0.408	0.324	0.32	0.317	0.33	0.325	0.327	0.357	0.387	0.368
4	0.317	0.326	0.29	0.376	0.373	0.39	0.329	0.372	0.345	0.306	0.338	0.334	0.347	0.373	0.377		4	0.511	0.421	0.459	0.435	0.439	0.453	0.365	0.374	0.377	0.375	0.367	0.359	0.393	0.443	0.41
5	0.318	0.326	0.291	0.376	0.374	0.39	0.329	0.373	0.346	0.307	0.339	0.337	0.347	0.373	0.377		5	0.656	0.513	0.567	0.498	0.498	0.514	0.441	0.464	0.472	0.461	0.444	0.428	0.478	0.543	0.49
6	0.319	0.326	0.291	0.374	0.375	0.388	0.331	0.373	0.347	0.309	0.341	0.339	0.349	0.377	0.379		6	0.753	0.583	0.663	0.573	0.577	0.599	0.538	0.561	0.565	0.541	0.516	0.499	0.566	0.66	0.581
7	0.321	0.327	0.292	0.373	0.375	0.388	0.332	0.372	0.348	0.31	0.343	0.341	0.351	0.38	0.38		7	0.812	0.634	0.731	0.633	0.629	0.64	0.626	0.65	0.658	0.642	0.614	0.583	0.632	0.732	0.653
8	0.324	0.329	0.292	0.374	0.373	0.388	0.332	0.372	0.348	0.313	0.344	0.342	0.352	0.382	0.38		8	0.841	0.663	0.765	0.66	0.658	0.678	0.681	0.713	0.735	0.722	0.709	0.659	0.668	0.77	0.699
9	0.332	0.332	0.296	0.372	0.373	0.389	0.332	0.372	0.347	0.319	0.348	0.343	0.355	0.384	0.382		9	0.868	0.693	0.79	0.673	0.683	0.688	0.729	0.758	0.775	0.786	0.734	0.719	0.698	0.803	0.721
10	0.341	0.34	0.299	0.377	0.376	0.39	0.333	0.372	0.347	0.326	0.352	0.346	0.359	0.388	0.382		10	0.883	0.705	0.802	0.682	0.707	0.706	0.774	0.798	0.803	0.831	0.781	0.762	0.726	0.82	0.753
11	0.353	0.343	0.304	0.382	0.378	0.392	0.332	0.371	0.347	0.329	0.357	0.349	0.366	0.393	0.384		11	0.891	0.718	0.809	0.722	0.733	0.733	0.804	0.82	0.823	0.862	0.813	0.786	0.755	0.839	0.78
12	0.364	0.348	0.308	0.389	0.383	0.395	0.333	0.37	0.347	0.335	0.362	0.351	0.375	0.401	0.387		12	0.909	0.721	0.812	0.737	0.757	0.752	0.817	0.831	0.844	0.919	0.879	0.841	0.777	0.855	0.792
13	0.379	0.355	0.314	0.399	0.39	0.402	0.333	0.37	0.348	0.342	0.367	0.356	0.385	0.412	0.392		13	0.904	0.724	0.81	0.764	0.771	0.775	0.828	0.843	0.843	0.932	0.903	0.875	0.78	0.868	0.799
14	0.393	0.363	0.323	0.413	0.402	0.414	0.335	0.37	0.349	0.35	0.375	0.363	0.395	0.425	0.399		14	0.909	0.721	0.81	0.778	0.758	0.771	0.838	0.852	0.847	0.945	0.898	0.863	0.79	0.882	0.815
15	0.411	0.37	0.331	0.429	0.42	0.432	0.337	0.37	0.351	0.366	0.384	0.374	0.406	0.442	0.412		15	0.907	0.732	0.803	0.776	0.782	0.784	0.836	0.864	0.854	0.943	0.889	0.859	0.802	0.881	0.826
16	0.436	0.38	0.34	0.45	0.439	0.454	0.338	0.371	0.355	0.389	0.396	0.389	0.419	0.465	0.432		16	0.898	0.731	0.805	0.751	0.782	0.791	0.845	0.866	0.861	0.938	0.887	0.851	0.812	0.889	0.826
17	0.457	0.392	0.345	0.472	0.465	0.481	0.34	0.374	0.358	0.416	0.412	0.408	0.434	0.49	0.455		17	0.905	0.728	0.799	0.796	0.784	0.793	0.842	0.876	0.874	0.916	0.873	0.845	0.802	0.897	0.835
18	0.475	0.401	0.348	0.499	0.496	0.511	0.342	0.376	0.363	0.448	0.433	0.435	0.45	0.51	0.478		18	0.902	0.727	0.788	0.791	0.791	0.804	0.856	0.882	0.884	0.905	0.861	0.838	0.818	0.898	0.83
19	0.485	0.412	0.359	0.527	0.523	0.543	0.345	0.38	0.369	0.49	0.463	0.468	0.47	0.532	0.504		19	0.893	0.727	0.796	0.79	0.789	0.779	0.864	0.896	0.892	0.893	0.849	0.829	0.824	0.913	0.841
20	0.493	0.422	0.37	0.559	0.558	0.576	0.349	0.384	0.379	0.536	0.5	0.505	0.489	0.552	0.53		20	0.895	0.722	0.793	0.789	0.774	0.767	0.873	0.904	0.904	0.89	0.848	0.825	0.827	0.907	0.849
21	0.5	0.437	0.379	0.6	0.599	0.62	0.356	0.388	0.389	0.585	0.542	0.548	0.507	0.575	0.555		21	0.894	0.723	0.781	0.779	0.774	0.765	0.893	0.914	0.914	0.881	0.842	0.818	0.817	0.897	0.858
22	0.509	0.449	0.391	0.649	0.65	0.669	0.358	0.395	0.401	0.626	0.592	0.602	0.531	0.596	0.575		22	0.898	0.724	0.783	0.774	0.775	0.77	0.907	0.934	0.926	0.88	0.836	0.813	0.828	0.918	0.863
23	0.51	0.451	0.392	0.705	0.705	0.725	0.363	0.403	0.415	0.671	0.644	0.656	0.553	0.615	0.597		23	0.896	0.716	0.78	0.768	0.769	0.762	0.918	0.952	0.94	0.869	0.826	0.81	0.823	0.921	0.87
24	0.51	0.452	0.397	0.763	0.76	0.778	0.368	0.412	0.434	0.698	0.695	0.704	0.565	0.629	0.613		24	0.893	0.716	0.786	0.767	0.763	0.763	0.938	0.969	0.954	0.867	0.824	0.806	0.84	0.928	0.881
25	0.508	0.452	0.392	0.789	0.792	0.81	0.375	0.424	0.455	0.705	0.738	0.74	0.587	0.647	0.626		25	0.894	0.718	0.774	0.768	0.764	0.762	0.952	0.978	0.968	0.862	0.818	0.803	0.844	0.941	0.889
26	0.505	0.453	0.395	0.788	0.797	0.815	0.384	0.437	0.475	0.714	0.764	0.749	0.601	0.658	0.639		26	0.895	0.714	0.772	0.767	0.763	0.764	0.971	0.994	0.979	0.855	0.815	0.801	0.856	0.953	0.898
27	0.503	0.453	0.392	0.781	0.794	0.811	0.395	0.452	0.499	0.724	0.779	0.764	0.607	0.663	0.646		27	0.898	0.718	0.762	0.768	0.759	0.763	0.987	0.999	0.992	0.853	0.808	0.799	0.862	0.962	0.912
28	0.499	0.448	0.397	0.767	0.786	0.804	0.41	0.47	0.522	0.736	0.791	0.776	0.614	0.669	0.649		28	0.899	0.716	0.764	0.766	0.758	0.762	0.991	0.997	0.99	0.846	0.809	0.798	0.871	0.978	0.918
29	0.5	0.451	0.396	0.753	0.772	0.789	0.425	0.49	0.546	0.745	0.8	0.783	0.616	0.673	0.654		29	0.897	0.718	0.764	0.766	0.759	0.759	0.992	1.002	0.995	0.844	0.803	0.796	0.885	0.984	0.926
30	0.497	0.45	0.391	0.738	0.757	0.771	0.441	0.509	0.569	0.754	0.815	0.795	0.621	0.674	0.654		30	0.897	0.718	0.758	0.765	0.759	0.76	0.992	1.005	0.999	0.841	0.801	0.791	0.891	0.986	0.927
31	0.497	0.45	0.394	0.725	0.741	0.757	0.458	0.53	0.592	0.759	0.828	0.801	0.626	0.683	0.659		31	0.897	0.719	0.756	0.765	0.758	0.76	0.992	1.007	0.998	0.838	0.8	0.787	0.89	0.984	0.925
32	0.496	0.448	0.391	0.715	0.73	0.748	0.474	0.549	0.62	0.762	0.835	0.806	0.634	0.687	0.665		32	0.899	0.723	0.756	0.764	0.757	0.759	0.992	1.013	0.998	0.839	0.798	0.785	0.892	0.983	0.924
33	0.493	0.445	0.389	0.706	0.721	0.738	0.492	0.57	0.65	0.763	0.844	0.812	0.643	0.695	0.672		33	0.901	0.728	0.757	0.763	0.757	0.759	0.992	1.011	0.997	0.839	0.8	0.788	0.89	0.985	0.918
34	0.493	0.445	0.387	0.7	0.712	0.729	0.512	0.595	0.683	0.763	0.847	0.813	0.65	0.706	0.681		34	0.901	0.731	0.756	0.762	0.755	0.757	0.997	0.997	0.998	0.838	0.795	0.784	0.892	0.98	0.921
35	0.489	0.442	0.387	0.693	0.704	0.72	0.538	0.622	0.725	0.765	0.851	0.815	0.658	0.716	0.69		35	0.901	0.732	0.758	0.762	0.756	0.757	0.995	1.005	0.993	0.842	0.796	0.787	0.892	0.981	0.92
36	0.486	0.44	0.383	0.689	0.696	0.714	0.567	0.65	0.774	0.761	0.853	0.816	0.662	0.724	0.702		36	0.903	0.733	0.761	0.76	0.755	0.756	0.991	1.004	0.998	0.842	0.8	0.786	0.893	0.974	0.918

## Sheet: Figure 3B-G
3B) GarP complements on galactarate as a sole carbon source					3C) GarL complements on galactarate as a sole carbon source					3D) GarR complements on galactarate as a sole carbon source					3E) GudP complements on glucarate as a sole carbon source					3F) GarL complements on glucarate as a sole carbon source					3G) GarR complements on glucarate as a sole carbon source
Sample	460 nm - 620 nm				Sample	460 nm - 620 nm				Sample	460 nm - 620 nm				Sample	460 nm - 620 nm				Sample	460 nm - 620 nm				Sample	460 nm - 620 nm
Blank	-0.2751				Blank	-0.2751				Blank	-0.2751				Blank	-0.2429				Blank	-0.2328				WT	0.4329
Blank	-0.2734				Blank	-0.2734				Blank	-0.2734				Blank	-0.268				Blank	-0.2306				WT	0.3881
Blank	-0.2691				Blank	-0.2691				Blank	-0.2691				Blank	-0.2642				Blank	-0.2317				WT	0.3881
Blank	-0.2793				Blank	-0.2793				Blank	-0.2793				Blank	-0.2777				Blank	-0.2334				WT	0.3917
Blank	-0.2001				Blank	-0.2001				Blank	-0.2001				Blank	-0.2892				Blank	-0.5065				WT	0.2243
Blank	-0.1992				Blank	-0.1992				Blank	-0.1992				Blank	-0.2636				Blank	-0.5248				WT	0.1268
Blank	-0.1911				Blank	-0.1911				Blank	-0.1911				Blank	-0.3207				Blank	-0.5488				WT	0.129
Blank	-0.2332				Blank	-0.2332				Blank	-0.2332				Blank	-0.2652				Blank	-0.5449				WT	0.1353
Blank	-0.24				Blank	-0.24				Blank	-0.24				WT	0.2449				dgarL	-0.1984				Blank	-0.2328
WT	0.4344				WT	0.4344				WT	0.4344				WT	0.2347				dgarL	-0.2134				Blank	-0.2306
WT	0.4464				WT	0.4464				WT	0.4464				WT	0.2399				dgarL	-0.216				Blank	-0.2317
WT	0.2473				WT	0.2473				WT	0.2473				WT	0.2203				dgarL	-0.1859				Blank	-0.2334
WT	0.284				WT	0.284				WT	0.284				WT	0.2244				dgarL	-0.3063				Blank	-0.5065
WT	0.359				WT	0.359				WT	0.359				WT	0.2367				dgarL	-0.3391				Blank	-0.5248
WT	0.3494				WT	0.3494				WT	0.3494				WT	0.2327				dgarL	-0.342				Blank	-0.5488
WT	0.3066				WT	0.3066				WT	0.3066				WT	0.2255				dgarL	-0.3357				Blank	-0.5449
WT	0.3756				WT	0.3756				WT	0.3756				dgudP	-0.2238				dgarL::clos-gudL	0.1403				dgarR	-0.1268
WT	0.3689				WT	0.3689				WT	0.3689				dgudP	-0.1616				dgarL::clos-gudL	0.0163				dgarR	-0.0598
dgarP	-0.0371				dgarL	0.0019				dgarR	-0.0659				dgudP	-0.1547				dgarL::clos-gudL	0				dgarR	-0.0436
dgarP	-0.048				dgarL	-0.0035				dgarR	-0.105				dgudP	-0.2212				dgarL::clos-gudL	0.0317				dgarR	-0.0014
dgarP	-0.0506				dgarL	-0.0175				dgarR	-0.0268				dgudP	-0.1411				dgarL::clos-gudL	0.2934				dgarR	-0.2862
dgarP	-0.0623				dgarL	0.0332				dgarR	-0.0531				dgudP	-0.139				dgarL::clos-gudL	0.2491				dgarR	-0.3449
dgarP	0.2135				dgarL	0.0262				dgarR	0.0787				dgudP	-0.1428				dgarL::clos-gudL	0.2338				dgarR	-0.3204
dgarP	0.2144				dgarL	0.0205				dgarR	0.0003				dgudP	-0.248				dgarL::clos-gudL	0.2391				dgarR	-0.3711
dgarP	0.218				dgarL::garL	0.4164				dgarR	0.1008				dgudP::gudP	0.2533				dgarL::garL	0.1588				dgarR::clos-garR	0.2101
dgarP	0.1582				dgarL::garL	0.4025				dgarR	0.0283				dgudP::gudP	0.1774				dgarL::garL	0.0522				dgarR::clos-garR	0.2152
dgarP	0.2484				dgarL::garL	0.4846				dgarR	0.0264				dgudP::gudP	0.1231				dgarL::garL	0.037				dgarR::clos-garR	0.163
dgarP::garP	0.2905				dgarL::garL	0.1721				dgarR	0.0417				dgudP::gudP	0.1322				dgarL::garL	0.0872				dgarR::clos-garR	0.2077
dgarP::garP	0.2727				dgarL::garL	0.2294				dgarR::garR	0.4313				dgudP::gudP	0.1388				dgarL::garL	0.3062				dgarR::clos-garR	0.3288
dgarP::garP	0.2865				dgarL::garL	0.2073				dgarR::garR	0.4282				dgudP::gudP	0.1524				dgarL::garL	0.2713				dgarR::clos-garR	0.2916
dgarP::garP	0.2786				dgarL::clos-gudL	0.5117				dgarR::garR	0.3848				dgudP::gudP	0.1504				dgarL::garL	0.2627				dgarR::clos-garR	0.271
dgarP::garP	0.3091				dgarL::clos-gudL	0.4883				dgarR::garR	0.3271				dgudP::gudP	0.113				dgarL::garL	0.2829				dgarR::clos-garR	0.2745
dgarP::garP	0.4785				dgarL::clos-gudL	0.4669				dgarR::garR	0.2963				dgudP::clos-ABC	-0.071				WT	0.4329				dgarR::garR	0.2995
dgarP::garP	0.4922				dgarL::clos-gudL	0.1681				dgarR::garR	0.438				dgudP::clos-ABC	-0.0966				WT	0.3881				dgarR::garR	0.2327
dgarP::garP	0.3181				dgarL::clos-gudL	0.2204				dgarR::garR	0.452				dgudP::clos-ABC	-0.1192				WT	0.3881				dgarR::garR	0.2101
dgarP::garP	0.2195				dgarL::clos-gudL	0.2083				dgarR::garR	0.2408				dgudP::clos-ABC	-0.0924				WT	0.3917				dgarR::garR	0.253
dgarP::clos-ABC	0.4568									dgarR::garR	0.2055				dgudP::clos-ABC	-0.0558				WT	0.2243				dgarR::garR	0.3175
dgarP::clos-ABC	0.4599									dgarR::garR	0.2017				dgudP::clos-ABC	-0.0704				WT	0.1268				dgarR::garR	0.2763
dgarP::clos-ABC	0.4767									dgarR::clos-garR	0.309				dgudP::clos-ABC	-0.0997				WT	0.129				dgarR::garR	0.2568
dgarP::clos-ABC	0.2334									dgarR::clos-garR	0.3127				dgudP::clos-ABC	-0.0701				WT	0.1353				dgarR::garR	0.2745
dgarP::clos-ABC	0.3582									dgarR::clos-garR	0.3098
dgarP::clos-ABC	0.4245									dgarR::clos-garR	0.2976
dgarP::clos-ABC	0.4443									dgarR::clos-garR	0.2589
dgarP::clos-ABC	0.1818									dgarR::clos-garR	0.3875
dgarP::clos-ABC	0.1931									dgarR::clos-garR	0.4273
										dgarR::clos-garR	0.2598
										dgarR::clos-garR	0.2707
										dgarR::clos-garR	0.2644

## Sheet: Figure 5DE
5D) GudL mutants on galactarate as a sole carbon source							7D) GudL mutants on glucarate as a sole carbon source
Sample	460 nm - 620 nm						Sample	460 nm - 620 nm
Blank	-0.2798						Blank	-0.1951
Blank	-0.2793						Blank	-0.1479
Blank	-0.2852						Blank	-0.1636
Blank	-0.2399						Blank	-0.32
Blank	-0.2582						Blank	-0.3264
Blank	-0.272						Blank	-0.3338
Blank	-0.276						Blank	-0.326
Blank	-0.2799						Blank	-0.3267
Blank	-0.2755						Blank	-0.3349
WT	0.292						WT	0.2044
WT	0.2667						WT	0.216
WT	0.3211						WT	0.2273
WT	0.3366						WT	0.3265
WT	0.3029						WT	0.327
WT	0.3033						WT	0.3245
WT	0.3088						WT	0.3231
WT	0.2767						WT	0.3223
WT	0.3159						WT	0.3092
dGarL	-0.054						dGarL	-0.0632
dGarL	-0.0516						dGarL	-0.0591
dGarL	-0.0628						dGarL	-0.0415
dGarL	-0.1599						dGarL	-0.2091
dGarL	-0.1633						dGarL	-0.1744
dGarL	-0.1953						dGarL	-0.1485
dGarL	-0.181						dGarL	-0.1819
dGarL	-0.1933						dGarL	-0.167
dGarL	-0.192						dGarL	-0.184
dGarL::GarL	0.2287						dGarL::GarL	0.2339
dGarL::GarL	0.1971						dGarL::GarL	0.4579
dGarL::GarL	0.2062						dGarL::GarL	0.3981
dGarL::GarL	0.1859						dGarL::GarL	0.094
dGarL::GarL	0.1931						dGarL::GarL	0.1136
dGarL::GarL	0.1572						dGarL::GarL	0.3158
dGarL::GarL	0.2722						dGarL::GarL	0.32
dGarL::GarL	0.3387						dGarL::GarL	0.28
dGarL::GarL	0.3846						dGarL::GarL	0.2924
dGarL::Clos-GudL	0.3143						dGarL::Clos-GudL	0.3094
dGarL::Clos-GudL	0.3882						dGarL::Clos-GudL	0.4109
dGarL::Clos-GudL	0.2722						dGarL::Clos-GudL	0.2259
dGarL::Clos-GudL	0.2419						dGarL::Clos-GudL	0.2563
dGarL::Clos-GudL	0.2767						dGarL::Clos-GudL	0.3196
dGarL::Clos-GudL	0.2659						dGarL::Clos-GudL	0.1143
dGarL::Clos-GudL	0.2639						dGarL::Clos-GudL	0.1147
dGarL::Clos-GudL	0.258						dGarL::Clos-GudL	0.2955
dGarL::Clos-GudL	0.3215						dGarL::Clos-GudL	0.3142
dGarL::K167A	-0.0901						dGarL::K167A	-0.1289
dGarL::K167A	-0.0967						dGarL::K167A	-0.098
dGarL::K167A	-0.0874						dGarL::K167A	-0.0806
dGarL::K167A	-0.1468						dGarL::K167A	-0.1932
dGarL::K167A	-0.1427						dGarL::K167A	-0.1289
dGarL::K167A	-0.1366						dGarL::K167A	-0.1929
dGarL::K167A	-0.1576						dGarL::K167A	-0.2114
dGarL::K167A	-0.169						dGarL::K167A	-0.1122
dGarL::K167A	-0.1677						dGarL::K167A	-0.1938
dGarL::M110A	-0.1227						dGarL::M110A	-0.1972
dGarL::M110A	-0.0601						dGarL::M110A	-0.195
dGarL::M110A	-0.2113						dGarL::M110A	-0.1691
dGarL::M110A	-0.063						dGarL::M110A	-0.1108
dGarL::M110A	-0.0524						dGarL::M110A	-0.0958
dGarL::M110A	-0.0659						dGarL::M110A	-0.104
dGarL::M110A	-0.061						dGarL::M110A	-0.1089
dGarL::M110A	-0.0603						dGarL::M110A	-0.1155
dGarL::M110A	-0.0593						dGarL::M110A	-0.2157
dGarL::M110Y	-0.0636						dGarL::M110Y	-0.0651
dGarL::M110Y	0.1197						dGarL::M110Y	-0.0752
dGarL::M110Y	0.0239						dGarL::M110Y	-0.0843
dGarL::M110Y	-0.1344						dGarL::M110Y	-0.1522
dGarL::M110Y	-0.1147						dGarL::M110Y	-0.2104
dGarL::M110Y	-0.1284						dGarL::M110Y	-0.1488
dGarL::M110Y	-0.0584						dGarL::M110Y	-0.2117
dGarL::M110Y	-0.1344						dGarL::M110Y	-0.1411
dGarL::M110Y	-0.1501						dGarL::M110Y	-0.199
dGarL::K194A	0.0588						dGarL::K194A	-0.0672
dGarL::K194A	0.0781						dGarL::K194A	-0.0863
dGarL::K194A	0.0348						dGarL::K194A	-0.0669
dGarL::K194A	-0.1319						dGarL::K194A	-0.1489
dGarL::K194A	-0.0427						dGarL::K194A	-0.0959
dGarL::K194A	-0.0649						dGarL::K194A	-0.0906
dGarL::K194A	-0.0462						dGarL::K194A	-0.1005
dGarL::K194A	-0.0572						dGarL::K194A	-0.1053
dGarL::K194A	-0.0577						dGarL::K194A	-0.0959
dGarL::K194N	0.1489						dGarL::K194N	-0.1932
dGarL::K194N	0.1771						dGarL::K194N	-0.1996
dGarL::K194N	0.1063						dGarL::K194N	-0.1944
dGarL::K194N	-0.1456						dGarL::K194N	-0.2023
dGarL::K194N	-0.1575						dGarL::K194N	-0.2073
dGarL::K194N	-0.1624						dGarL::K194N	-0.218
dGarL::K194N	-0.162						dGarL::K194N	-0.1028
dGarL::K194N	-0.1658						dGarL::K194N	-0.1129
dGarL::K194N	-0.1771						dGarL::K194N	-0.2154

## Sheet: Figure 7CD
7C) Fusobacterium complements on galactarate as a sole carbon source							7D) Fusobacterium complements on glucarate as a sole carbon source
Sample	460 nm - 620 nm						Sample	460 nm - 620 nm
Blank	-0.2						Blank	-0.1951
Blank	-0.1712						Blank	-0.1479
Blank	-0.1835						Blank	-0.1636
Blank	-0.2399						Blank	-0.32
Blank	-0.2582						Blank	-0.3264
Blank	-0.272						Blank	-0.3338
Blank	-0.276						Blank	-0.326
Blank	-0.2799						Blank	-0.3267
Blank	-0.2755						Blank	-0.3349
dGarL	-0.054						dGarL	-0.0632
dGarL	-0.0516						dGarL	-0.0591
dGarL	-0.0628						dGarL	-0.0415
dGarL	-0.1599						dGarL	-0.2091
dGarL	-0.1633						dGarL	-0.1744
dGarL	-0.1953						dGarL	-0.1485
dGarL	-0.181						dGarL	-0.1819
dGarL	-0.1933						dGarL	-0.167
dGarL	-0.192						dGarL	-0.184
dGarL::Fuso-GudL	0.2176						dGarL::Fuso-GudL	0.0422
dGarL::Fuso-GudL	0.1122						dGarL::Fuso-GudL	0.1277
dGarL::Fuso-GudL	0.1916						dGarL::Fuso-GudL	0.1229
dGarL::Fuso-GudL	0.0409						dGarL::Fuso-GudL	0.0668
dGarL::Fuso-GudL	0.1033						dGarL::Fuso-GudL	0.1003
dGarL::Fuso-GudL	0.0973						dGarL::Fuso-GudL	0.1241
dGarL::Fuso-GudL	0.0922						dGarL::Fuso-GudL	0.0894
dGarL::Fuso-GudL	0.2013						dGarL::Fuso-GudL	0.0173
dGarL::Fuso-GudL	0.0975						dGarR	-0.2638
dGarR	-0.1426						dGarR	-0.2091
dGarR	-0.2303						dGarR	-0.1986
dGarR	-0.1885						dGarR	-0.1816
dGarR	-0.1787						dGarR	-0.1742
dGarR	-0.1545						dGarR	-0.1787
dGarR	-0.191						dGarR	-0.2369
dGarR	-0.2147						dGarR	-0.2202
dGarR	-0.1955						dGarR	-0.2037
dGarR	-0.2293						dGarR::Fuso-GarR	0.0736
dGarR::Fuso-GarR	0.06						dGarR::Fuso-GarR	0.0934
dGarR::Fuso-GarR	0.0445						dGarR::Fuso-GarR	0.0323
dGarR::Fuso-GarR	0.0325						dGarR::Fuso-GarR	0.0875
dGarR::Fuso-GarR	-0.2035						dGarR::Fuso-GarR	-0.1761
dGarR::Fuso-GarR	0.0623						dGarR::Fuso-GarR	0.143
dGarR::Fuso-GarR	0.0004						dGarR::Fuso-GarR	-0.0786
dGarR::Fuso-GarR	-0.0868						dGarR::Fuso-GarR	-0.0596
dGarR::Fuso-GarR	-0.0503						dGarR::Fuso-GarR	-0.1544
WT	0.2101						WT	0.1426
WT	0.2109						WT	0.1762
WT	0.2164						WT	0.1936
WT	0.3366						WT	0.3265
WT	0.3029						WT	0.327
WT	0.3033						WT	0.3245
WT	0.3088						WT	0.3231
WT	0.2767						WT	0.3223
WT	0.3159						WT	0.3092

## Sheet: Sup. Figure 2
Uncropped images of the wells displayed in Figure 3A
